# Supplementary material for: Phytochrome-Interacting Proteins
Source: Biomolecules. 2023 Dec 21;14(1):9. doi: 10.3390/biom14010009 (PMC10813442; doi:10.3390/biom14010009)
Supplement: Supplementary file 1 [file biomolecules-14-00009-s001.zip]

Archive with 1 entries (1 files):
- biomolecules-2768941-supplementary.pdf
